# Supplementary material for: The Microbial Diversity and Flavor Metabolism Regulation of Xiangzao During Different Natural Fermentation Time Periods
Source: Foods. 2024 Dec 5;13(23):3931. doi: 10.3390/foods13233931 (PMC11641313; doi:10.3390/foods13233931)
Supplement: Supplementary file 1 [file foods-13-03931-s001.zip]

Archive with 1 entries (1 files):
- foods-3332589-supplementary.pdf
